# Supplementary material for: Comparisons of Intravesical Treatments with Mitomycin C, Gemcitabine, and Docetaxel for Recurrence and Progression of Non-Muscle Invasive Bladder Cancer: Updated Systematic Review and Meta-Analysis
Source: Cancers (Basel). 2024 Dec 10;16(24):4125. doi: 10.3390/cancers16244125 (PMC11674742; doi:10.3390/cancers16244125)
Supplement: Supplementary file 1 [file cancers-16-04125-s001.zip]

Archive with 1 entries (1 files):
- cancers-3325160-supplementary.pdf
